# Supplementary material for: Viral microRNA regulation of Akt is necessary for reactivation of Human Cytomegalovirus from latency in CD34+ hematopoietic progenitor cells and humanized mice
Source: PLoS Pathog. 2024 Dec 11;20(12):e1012285. doi: 10.1371/journal.ppat.1012285 (PMC11666035; doi:10.1371/journal.ppat.1012285)
Supplement: S2 Data — Raw data associated with main and supplemental figures. (XLSX) [file ppat.1012285.s012.xlsx]

## Sheet: Frequency of Infectious Centers
	Related to Fig 1					Related to Fig S3
	Frequency of Infectious Centers					Normalized to WT
	Pre-reactivation	Reactivation +DMSO	Reactivation +Afuresertib			Pre-reactivation	Reactivation +DMSO	Reactivation +Afuresertib
	0.0086192	0.0618047	0.0794281			0.0718307	1	1.35729
	0.0158228	0.075643	0.121803			0.209177	1	1.61023
	0.00222455	0.0309693	0.0420345			0.139459	1	1.28515
	Pre-reactivation	Reactivation +DMSO	Reactivation +BAY1125976			Pre-reactivation	Reactivation +DMSO	Reactivation +BAY1125976
	0.217865	0.540541	0.925926			0.216738	1	1.92381
	0.107296	0.495049	0.952381			0.40305	1	1.71296
	0.0026295	0.013021	0.017483			0.201946	1	1.34266
	Related to Fig 7					Related to Fig S6
	Frequency of Infectious Centers					Normalized to WT
	WT Pre-React	WT React	dmiR-UL36/112/148D Pre-React	dmiR-UL36/112/148D React		WT Pre-React	WT React	dmiR-UL36/112/148D Pre-React	dmiR-UL36/112/148D React
	0.0158228	0.058651	0.00376124	0.012577		0.269778	1	0.0641291	0.214438
	0.00222455	0.0297	0.00042233	0.00220614		0.0749006	1	0.0142199	0.0742807
	0.00752502	0.13624	0.00084289	0.00476622		0.0552336	1	0.00618681	0.0349841
	Related to Fig 8					Related to Fig S9
	Frequency of Infectious Centers					Normalized to WT
		Pre-reactivation	Reactivation				Pre-reactivation	Reactivation
	WT/cel-miR-67	0.016883	0.101112			WT/cel-miR-67	0.166973	1
	ΔmiR-UL36/112/148D/ cel-miR-67	0.0128518	0.015108			ΔmiR-UL36/112/148D/ cel-miR-67	0.127105	0.149418
	ΔmiR-UL36/112/148D/ Akt shRNA	0.0472144	0.0560853			ΔmiR-UL36/112/148D/ AKT shRNA	0.46695	0.554683
		Pre-reactivation	Reactivation
	WT/cel-miR-67	0.00961631	0.0694927				Pre-reactivation	Reactivation
	ΔmiR-UL36/112/148D/ cel-miR-67	0.004561	0.022482			WT/cel-miR-67	0.138379	1
	ΔmiR-UL36/112/148D/ Akt shRNA	0.00425677	0.0374111			ΔmiR-UL36/112/148D/ cel-miR-67	0.0656328	0.323516
						ΔmiR-UL36/112/148D/ AKT shRNA	0.0612549	0.538346
		Pre-reactivation	Reactivation
	WT/cel-miR-67	0.431034	1				Pre-reactivation	Reactivation
	ΔmiR-UL36/112/148D/ cel-miR-67	0.0174825	0.0621118			WT/cel-miR-67	0.431034	1
	ΔmiR-UL36/112/148D/ Akt shRNA	0.242718	0.75188			ΔmiR-UL36/112/148D/ cel-miR-67	0.0174825	0.0621118
						ΔmiR-UL36/112/148D/ AKT shRNA	0.242718	0.75188
	Related to Fig S1					Related to Fig S1
	Frequency of Infectious Centers					Normalized to WT
		Pre-reactivation	Reactivation				Pre-reactivation	Reactivation
	DMSO	0.0545256	0.169205			DMSO	0.322246	1
	Afuresertib	0.11919	0.157233			Afuresertib	0.70441	0.929245
		Pre-reactivation	Reactivation				Pre-reactivation	Reactivation
	DMSO	0.0434783	0.106496			DMSO	0.408261	1
	Afuresertib	0.0862069	0.0847458			Afuresertib	0.809483	0.795763
		Pre-reactivation	Reactivation				Pre-reactivation	Reactivation
	DMSO	0.0574053	0.178571			DMSO	0.32147	1
	Afuresertib	0.151745	0.189394			Afuresertib	0.849772	1.06061
	Related to Fig S9					Related to Fig S9
	Frequency of Infectious Centers					Normalized to WT
		Pre-Reactivation	Reactivation				Pre-Reactivation	Reactivation
	WT	0.0447427	0.123457			WT	0.362416	1
	WT/cel-miR-67	0.0349162	0.153846			WT/cel-miR-67	0.282821	1.24615
		Pre-Reactivation	Reactivation				Pre-Reactivation	Reactivation
	WT	0.101729	0.621118			WT	0.163784	1
	WT/cel-miR-67	0.431034	1			WT/cel-miR-67	0.693966	1.61
		Pre-Reactivation	Reactivation				Pre-Reactivation	Reactivation
	WT	0.0393701	0.1			WT	0.393701	1
	WT/cel-miR-67	0.0353357	0.11236			WT/cel-miR-67	0.353357	1.1236

## Sheet: Growth Curves
	Related to Fig S1														Related to Fig S2
		Virus WT + DMSO														Virus Mutant: WT + DMSO
	SSGC Day:	Cell d1	Cell d2	Cell d3	Cell d4	Cell d5	Cell d6	Sup d1	Sup d2	Sup d3	Sup d4	Sup d5	Sup d6		SSGC	Cell d1	Cell d2	Cell d3	Cell d4	Cell d5	Cell d6	Sup d1	Sup d2	Sup d3	Sup d4	Sup d5	Sup d6
	Dilution	0.1	0.1	0.01	0.001	0.001	0.001	0.01	0.01	0.01	0.001	0.001	0.001		Dilution	1	1	0.01	0.001	0.001	0.001	0.1	0.1	0.01	0.001	0.001	0.001
	Virus Dilution	0.2	0.2	0.2	0.2	0.2	0.2	0.2	0.2	0.2	0.2	0.2	0.2		Virus Dilution	0.2	0.2	0.2	0.2	0.2	0.2	0.2	0.2	0.2	0.2	0.2	0.2
	Replicate Count 1	15	2	16	99	58	45	10	3	7	43	148	282		Replicate Count 1	26	97	152	116	76	101	50	42	28	80	128	107
	Replicate Count 2	13	3	11	63	42	59	8	3	2	27	219	294		Replicate Count 2	68	58	182	96	109	100	91	26	45	85	165	98
	Average # of plaques	14	2.5	13.5	81	50	52	9	3	4.5	35	183.5	288		Average # of plaques	47	77.5	167	106	92.5	100.5	70.5	34	36.5	82.5	146.5	102.5
	PFU/mL	700	125	6750	405000	250000	260000	4500	1500	2250	175000	917500	1440000		PFU/mL	235	387.5	83500	530000	462500	502500	3525	1700	18250	412500	732500	512500
	StDev	14.1421	7.07107	353.553	25455.8	11313.7	9899.49	141.421	0	353.553	11313.7	50204.6	8485.28		StDev	29.6985	27.5772	2121.32	14142.1	23334.5	707.107	289.914	113.137	1202.08	3535.53	26163	6363.96
		Virus Mutant: WT + AF														Virus Mutant: WT + BAY1125976
	SSGC	Cell d1	Cell d2	Cell d3	Cell d4	Cell d5	Cell d6	Sup d1	Sup d2	Sup d3	Sup d4	Sup d5	Sup d6		SSGC	Cell d1	Cell d2	Cell d3	Cell d4	Cell d5	Cell d6	Sup d1	Sup d2	Sup d3	Sup d4	Sup d5	Sup d6
	Dilution	0.1	0.1	0.01	0.001	0.001	0.001	0.01	0.01	0.01	0.001	0.001	0.001		Dilution	1	1	0.01	0.001	0.001	0.001	0.1	0.1	0.01	0.001	0.001	0.001
	Virus Dilution	0.2	0.2	0.2	0.2	0.2	0.2	0.2	0.2	0.2	0.2	0.2	0.2		Virus Dilution	0.2	0.2	0.2	0.2	0.2	0.2	0.2	0.2	0.2	0.2	0.2	0.2
	Replicate Count 1	16	3	13	68	56	24	9	6	7	33	258	168		Replicate Count 1	11	42	95	70	48	82	48	56	29	59	81	130
	Replicate Count 2	13	3	14	47	49	41	8	3	3	26	223	172		Replicate Count 2	16	22	145	90	48	77	25	40	53	62	151	128
	Average # of plaques	14.5	3	13.5	57.5	52.5	32.5	8.5	4.5	5	29.5	240.5	170		Average # of plaques	13.5	32	120	80	48	79.5	36.5	48	41	60.5	116	129
	PFU/mL	725	150	6750	287500	262500	162500	4250	2250	2500	147500	1202500	850000		PFU/mL	67.5	160	60000	400000	240000	397500	1825	2400	20500	302500	580000	645000
	StDev	21.2132	0	70.7107	14849.2	4949.75	12020.8	70.7107	212.132	282.843	4949.75	24748.7	2828.43		StDev	3.53553	14.1421	3535.53	14142.1	0	3535.53	162.635	113.137	1697.06	2121.32	49497.5	1414.21
		Virus WT + DMSO														Virus Mutant: WT + DMSO
	MSGC Day:	Cell d3	Cell d6	Cell d9	Cell d12	Cell d15	Cell d18	Sup d3	Sup d6	Sup d9	Sup d12	Sup d15	Sup d18		MSGC Day:	Cell d3	Cell d6	Cell d9	Cell d12	Cell d15	Cell d18	Sup d3	Sup d6	Sup d9	Sup d12	Sup d15	Sup d18
	Dilution	1	0.01	0.01	0.001	0.01	0.001	1	0.01	0.01	0.001	0.001	0.001		Dilution	1	0.1	0.01	0.01	0.001	0.001	1	1	0.1	0.01	0.001	0.001
	Virus Dilution	0.2	0.2	0.2	0.2	0.2	0.2	0.2	0.2	0.2	0.2	0.2	0.2		Virus Dilution	0.2	0.2	0.2	0.2	0.2	0.2	0.2	0.2	0.2	0.2	0.2	0.2
	Replicate Count 1	1	13	44	27	18	4	3	14	66	72	27	60		Replicate Count 1	0.2	15	29	62	23	16	0.2	24	39	39	23	47
	Replicate Count 2	1	11	39	19	21	4	4	18	82	86	10	64		Replicate Count 2	0.2	18	31	65	25	29	0.2	24	58	31	25	49
	Average # of plaques	1	12	41.5	23	19.5	4	3.5	16	74	79	18.5	62		Average # of plaques	0.2	16.5	30	63.5	24	22.5	0.2	24	48.5	35	24	48
	PFU/mL	5	6000	20750	115000	9750	20000	17.5	8000	37000	395000	92500	310000		PFU/mL	1	825	15000	31750	120000	112500	1	120	2425	17500	120000	240000
	StDev	0	141.421	353.553	5656.85	212.132	0	0.707107	282.843	1131.37	9899.49	12020.8	2828.43		StDev	0	21.2132	141.421	212.132	1414.21	9192.39	0	0	134.35	565.685	1414.21	1414.21
		Virus Mutant: WT + AF														Virus Mutant: WT + BAY1125976
	MSGC Day:	Cell d3	Cell d6	Cell d9	Cell d12	Cell d15	Cell d18	Sup d3	Sup d6	Sup d9	Sup d12	Sup d15	Sup d18		MSGC Day:	Cell d3	Cell d6	Cell d9	Cell d12	Cell d15	Cell d18	Sup d3	Sup d6	Sup d9	Sup d12	Sup d15	Sup d18
	Dilution	1	0.01	0.01	0.001	0.001	0.001	1	0.01	0.01	0.001	0.001	0.001		Dilution	1	1	0.1	0.001	0.01	0.001	1	1	0.1	0.01	0.001	0.001
	Virus Dilution	0.2	0.2	0.2	0.2	0.2	0.2	0.2	0.2	0.2	0.2	0.2	0.2		Virus Dilution	0.2	0.2	0.2	0.2	0.2	0.2	0.2	0.2	0.2	0.2	0.2	0.2
	Replicate Count 1	1	19	142	32	16	2	1	4	122	116	204	65		Replicate Count 1	0.2	21	60	14	53	25	0.2	27	21	53	24	122
	Replicate Count 2	1	13	129	21	18	6	1	2	153	103	212	81		Replicate Count 2	0.2	24	68	9	67	35	0.2	22	16	41	22	110
	Average # of plaques	1	16	135.5	26.5	17	4	1	3	137.5	109.5	208	73		Average # of plaques	0.2	22.5	64	11.5	60	30	0.2	24.5	18.5	47	23	116
	PFU/mL	5	8000	67750	132500	85000	20000	5	1500	68750	547500	1040000	365000		PFU/mL	1	112.5	3200	57500	30000	150000	1	122.5	925	23500	115000	580000
	StDev	0	424.264	919.239	7778.17	1414.21	2828.43	0	141.421	2192.03	9192.39	5656.85	11313.7		StDev	0	2.12132	56.5685	3535.53	989.949	7071.07	0	3.53553	35.3553	848.528	1414.21	8485.28
	Related to Fig S4														Related to Fig S7
	Single Step Cell-associated virus (PFU/ml)														Single Step Cell-associated virus (PFU/ml)	WT/cel-miR-67				ΔmiR-UL36/112/148D/ cel-miR-67				ΔmiR-UL36/112/148D/ Akt shRNA
	1	WT						ΔmiR-UL36/112/148D							1	210	175	1100	550	130	180	130	100	1950	1700	295	285
	2	3960	3800	1680	2920	550	450	1880	60	1280	3080	250	600		2	1000	1900	45	90	215	130	60	40	170	200	110	105
	3	1800	1600	720	560	300	100	532	12	144	164	450	700		3	38500	40000	2050	1350	17500	17500	10000	7500	900	1700	8000	5500
	4	2640	3280	2160	1480	37500	40500	2560	104	84	124	46000	42000		4	200000	200000	12000	11500	34000	42000	19500	20500	26000	19500	56000	48500
	5	44800	40800	64000	84000	50000	110000	30400	25200	1000	680	195000	170000		5	885000	840000	42000	46000	205000	210000	42000	30500	110000	140000	75000	45000
	6	50800	62800	180000	252000	80000	55000	18800	26800	2160	2560	205000	225000		6	945000	850000	40000	55000	240000	230000	19500	17000	140000	105000	115000	95000
		24000	40000	160000	108000	85000	105000	19200	38000	5360	4680	85000
	Single Step Supernatant Virus (PFU/ml)	WT						ΔmiR-UL36/112/148D							Single Step Supernatant Virus (PFU/ml)	WT/cel-miR-67				ΔmiR-UL36/112/148D/ cel-miR-67				ΔmiR-UL36/112/148D/ Akt shRNA
	1	13200	11600	2720	3440	2500	4500	1880	60	4400	5320	1500	1500		1	2050	2350	3150	2600	1750	2000	900	500	4850	4250	1650	900
	2	6400	6400	1480	1080	500	1000	532	12	1240	1080	500	500		2	700	750	800	1000	570	500	295	285	2150	2450	750	450
	3	4080	3560	800	1200	2500	7000	2560	104	760	1080	8500	10000		3	2350	4400	750	450	950	850	1750	1600	700	550	1150	1550
	4	40800	44000	30000	24800	10000	20000	30400	25200	2480	1400	155000	180000		4	20000	26500	4500	9000	3000	2850	11000	8500	1100	1200	57500	52000
	5	96000	56000	76400	90800	55000	55000	18800	26800	5040	6680	280000	245000		5	200000	285000	25000	35000	25500	29000	44000	45500	12500	15500	245000	260000
	6	136000	104000	212000	216000	10000	120000	19200	38000	6400	5600	190000	240000		6	1000000	955000	50000	30000	115000	180000	28500	34000	19500	18500	295000	195000
	Multi Step Cell-assocated virus (PFU/ml)	WT						ΔmiR-UL36/112/148D							Multi Step Cell-assocated virus (PFU/ml)	WT/cel-miR-67				ΔmiR-UL36/112/148D/ cel-miR-67				ΔmiR-UL36/112/148D/ Akt shRNA
	3	20	16	4	4	10	30	0.8	0.8	0.4	0.4	125	70		3	1	1	1	1	0	25	5	5	5	10	0.8	0.8
	6	13200	20800	2960	3160	5500	4500	224	184	168	252	19000	13000		6	2200	2350	250	300	230	330	550	200	22500	17500	800	1200
	9	76400	62800	5600	11600	25000	22500	1600	1440	4720	7520	60000	55500		9	21500	24500	4500	5000	6500	8500	4500	2000	94500	99500	4400	4000
	12	356000	332000	32800	38800	45500	44000	10800	9600	200	320	290000	240000		12	175000	160000	55000	30000	15000	20500	10000	20000	180000	250000	156000	104000
	15	30400	38400	1920	2280	23500	17500	9200	15200	1680	1920	325000	410000		15	90000	100000	40000	30000	14500	16500	40000	20000	165000	120000	40000	48000
	18	116000	72000	30800	33600	80000	100000	92000	64000	80	160	440000	360000		18	235000	250000	215000	200000	6000	7000	1000	1000	165000	190000	36000	44000
	Multi Step Supernatant virus (PFU/ml)	WT						ΔmiR-UL36/112/148D							Multi Step Supernatant virus (PFU/ml)	WT/cel-miR-67				ΔmiR-UL36/112/148D/ cel-miR-67				ΔmiR-UL36/112/148D/ Akt shRNA
	3	4	0	0.4	0.4	5	5	0.8	0.8	0.4	0.4	30	25		3	1	1	1	1	1	1	5	0	1	1	0.8	0.8
	6	6400	8000	520	640	900	600	240	172	144	128	2850	1650		6	115	110	50	50	55	95	200	100	1700	2050	240	120
	9	70800	86800	2720	2880	19000	23000	800	920	2160	1880	66000	60500		9	4000	3950	500	500	750	700	750	500	22500	33000	2800	6000
	12	780000	708000	36400	36800	25500	26000	48800	41200	600	520	450000	255000		12	33500	31500	8500	12000	5000	8000	1000	2000	340000	495000	64000	76000
	15	124000	240000	4600	4560	27000	30500	27200	20400	2040	2840	60000	40000		15	105000	135000	3500	3500	12500	13000	15000	30000	345000	400000	36000	80000
	18	236000	228000	33200	36000	250000	200000	488000	464000	240	320	170000	160000		18	600000	585000	360000	425000	6500	9000	1500	2500	440000	600000	272000	308000

## Sheet: HCMV genomes
			Refers to Fig 7
			Copies UL141/2 copies b-globin
				WT			ΔmiR-UL36/ 112/148D
			2dpi	0.180718	0.179779	0.153704	0.145436	0.250737	0.0596723
			14dpi	0.0576888	0.0181173	0.0666477	0.0961332	0.0327235	0.0352934
			Refers to Fig 7
			Spleen	Log10 HCMV copies/ug DNA
				-G-CSF					+G-CSF
			WT	19.26	12.38	10	63.42	10	25074.4	28910.4	54149.7	77518	6877.48
			dmiRx3	22.8	25.02	18.05	18	18.9	10	3.9	10	4.85	6.3
			Liver	Log10 HCMV copies/ug DNA
				-G-CSF					+G-CSF
			WT	260.25	107.25	135	223	45.28	1831.25	1597.75	638.25	277	1100.25
			dmiRx3	78.8	101.7	4.3	53.5	46.5	67.5	5.9	10	30.3	6.1
			Refers to Fig 8
			Log10 UL141/2 copies b-globin
			Mock	-4.35737	-2.32915	-5.08313	-3.04374
			WT/cel-miR-67	5.28133	5.28955	5.37339	8.63877	11.6958	8.65514
			ΔmiR-UL36/112/148D/ cel-miR-67	10.8787	11.0739	10.6296	9.15829	9.23617	9.33351

## Sheet: qPCR
	Refers to Fig S7
	Relative Akt transcripts
		24hpi			96hpi
	Mock	0.4625	1.67616	0.501684	4.36069	4.46822	2.61061
	WT/cel-miR-67	1	1	1	1.62921	1.24531	1.38414
	ΔmiR-UL36/112/148D/ cel-miR-67	1.3191	2.31683	0.917482	2.96616	2.76202	2.82838
	ΔmiR-UL36/112/148D/ Akt shRNA	1.71778	0.862976	1.42953	1.12498	1.18941	0.192588
	Refers to Fig 3
	Relative Akt transcripts
	Neg	miR-UL36	miR-UL112	miR-UL148D	miR-UL36/148D	Akt siRNA
	1	0.583935	1.13067	0.399664	0.497438	0.498547
	1	0.554894	1.34118	0.441253	0.183367	0.351921
	1	0.680707	1.04634	0.372561	0.252037	0.115222
	1	0.623956	1.24405	0.527255	0.593996	0.355638
	Refers to Fig 6
	Relative MIEP transcripts
	Mock	WT	ΔmiR-UL36/ 112/148D
	0	1	1.20291
	0	1	0.729277
	0	1	1.47753
	Relative IP1 transcripts
	Mock	WT	ΔmiR-UL36/ 112/148D
	0.0144607	1	0.694177
		1	0.437966
		1	0.647505
		1	0.537217
	Relative IP2 transcripts
	Mock	WT	ΔmiR-UL36/ 112/148D
	0.00018792	1	0.396902
	0.000138499	1	0.121517
		1	0.499609
	Refers to Fig S10
	miRNA copy number per 10ng RNA
	miR-UL36	miR-UL112	miR-UL148D
	0	136460	1.23569e+06
	0	338415	4.83857e+06
	0	311196	4.13671e+06

## Sheet: Nuclear FOXO3a
	Refers to Fig 6					Refers to Fig 7
	% nuclear FOXO3a	NHDFs				% nuclear FOXO3a	CD34+ HPCs
	Mock	WT	ΔmiR-UL36/ 112/148D			Mock	WT	ΔmiR-UL36/ 112/148D
	0.107788	0.38866	0.236007			0.113364	0.652316	0.190963
	0.17535	0.372945	0.213727			0.0470036	0.578887	0.0766701
	0.0799772	0.386438	0.299239			0.0823994	0.620486	0.149614
	0.123824	0.371941	0.291793			0.815316	0.566039	0.347069
	0.127076	0.288293	0.215827			0.213423	0.410961	0.441894
	0.136822	0.238505	0.280532			0.110059	0.327588	0.521546
	0.170576	0.233362	0.36676			0.0771711	0.291482	0.0761025
	0.125925	0.321724	0.315068			0.187525	0.245877	0.189647
	0.192022	0.330111	0.318091			0.332348	0.0676533	0.422045
	0.153414	0.390151	0.388734			0.393622	0.414115	0.157788
	0.12527	0.509392	0.299674			0.717009	0.475585	0.200333
	0.435902	0.270004	0.169941			0.681308	0.900178	0.0605343
	0.275789	0.226373	0.250765			0.272249	0.184493	0.384371
	0.381321	0.228651	0.190628			0.0403181	0.389311	0.290981
	0.356272	0.519714	0.280443			0.439327	0.121649	0.242325
	0.24549	0.498047	0.155102			0.700244	0.438194	0.499861
	0.369303	0.471135	0.182881			0.104899	0.185704	0.067949
	0.247521	0.472109	0.291038			0.209032	0.721753	0.225139
	0.150865	0.401011	0.217618			0.0475352	0.810654	0.334535
	0.223441	0.47082	0.432069			0.0662275	0.686471	0.493014
	0.105465	0.561969	0.300098			0.237604	0.362803	0.0406633
	0.212306	0.251973	0.310487			0.104561	0.350841	0.250231
	0.252796	0.451713	0.223258			0.0948972	0.79459	0.161655
	0.110777	0.562163	0.313845			0.0491863	0.508305	0.0703839
	0.372998	0.597393	0.272643			0.109395	0.477361	0.10829
	0.308035	0.365859	0.226647			0.158726	0.648252	0.0805923
	0.280686	0.35382	0.249552			0.0738892	0.711656	0.0817832
	0.29252	0.376897	0.34511			0.170878	0.537298	0.0488721
	0.53312	0.430553	0.221985			0.162205	0.38454	0.259376
	0.366507	0.379874	0.392297			0.12101	0.537635	0.0875974
	0.439854	0.397175	0.303398			0.114775	0.507964	0.0445466
	0.293241	0.350627	0.279202			0.109182	0.488167	0.0687697
	0.236789	0.424958	0.234143			0.014102	0.458758	0.0475267
	0.243731	0.361727	0.288881			0.186639	0.420017	0.236802
	0.247726	0.440117	0.37113			0.130383	0.55598	0.101824
	0.277594	0.318509	0.251467			0.0688015	0.509099	0.279578
	0.22194	0.232731	0.135225			0.0382415	0.658603	0.0555138
	0.302309	0.251467	0.235181			0.204799	0.789763	0.0777387
	0.215402	0.334708	0.328688			0.07479	0.155243	0.0717513
	0.176648	0.329873	0.324876			0.218523	0.544715	0.0254656
	0.313094	0.364418				0.127533	0.2017	0.020924
	0.196779	0.309973				0.147083	0.649445	0.19323
	0.257693					0.0786515	0.654643	0.225582
	0.297532					0.619012	0.527051	0.167833
						0.0996939	0.512613	0.306123
						0.153762	0.474172	0.162877
						0.161394	0.467338	0.11554
						0.0701968	0.503373	0.0961297
						0.0965129	0.129302	0.232623
						0.369376	0.492098	0.0908916

## Sheet: 3'UTR luciferase assay
	Refers to Fig 3
	Relative luciferase expression Akt 3'UTR
	Neg	miR-UL36	miR-UL112	miR-UL148D
	100	104.165	99.4503	113.017
	100	100.162	98.366	115.553
	100	75.9107	78.753	97.2683
	Relative luciferase expression Pin1 3'UTR
	Neg	miR- UL112
	100	78.6656
	100	68.3115
	100	74.9341

## Sheet: Cytotoxicity
	Refers to Fig S1
	Afuresertib Cytotoxicity (Absorbance A450 background subtracted from media alone)
	Concentration (nM)	0	100	1000
		0.632	0.521	0.269
		0.782	0.608	0.465
		0.542	0.699	0.328
	Refers to Fig S2
	BAY1125976 Cytotoxicity (Absorbance A450 background subtracted from media alone)
	Concentration (nM)	0	50	100
		0.225	0.219	0.039
		0.258	0.148	0.001
			0.153	0.009

## Sheet: Western Blots
	Related to Fig 2
	Relative Akt expression
	Neg	miR-UL36	miR-UL112	miR-UL148D	AKT siRNA
	1	0.64	0.72	0.57	0.14
	1	0.6	0.46	0.19	0.04
	1	0.49	0.43	0.26	0.73
	1	0.39	0.43	0.76	0.4
	1			0.64	0.63
	1			0.13	0.81
	1			0.47
	Related to Fig 2
	Relative Akt expression
	Neg	miR-UL112/148D	miR-UL36/112/148D	Akt siRNA
	1	0.65	0.05	0.03
	1	0.29	0.29	0.02
	1	0.61	0.23	0.01
	Related to Fig 2
	Relative Akt expression
	Mock	WT	ΔmiR- UL36/ 112/148D
	1	0.31	0.51
	1	0.18	0.51
	1	0.202889	0.743483
	Related to Fig 3
	Relative GFP expression
	Neg	miR-UL36	miR-UL112	miR-UL148D	miR-UL36/ 112/148D	Akt siRNA
	1	0.533108	0.47065	0.85815	0.34398	0.212912
	1	0.119558	0.134221	0.768709	0.00712221	0.130907
	1	0.481652	0.489229	0.318724	0.164739	0.0805531
	1	0.911002	0.765359	1.4237	0.61896	0.395499
	Related to Fig 3
	Relative Pin1 expression
	Neg	miR-UL112	Pin1 siRNA
	1	0.615624	0.0140569
	1	0.795122	0.18111
	1	0.407156	0.089576
	Related to Fig 4
	Relative p-Akt (T308) expression (relative to Mock +EGF)
		-EGF			+EGF
	Mock	0.00157266	0.0137754	0.00600369	1	1	1
	WT	0.0039257	0.0285697	0.0003889	0.00132714	0.00376063	0.0231898
	ΔmiR-UL36/ 112/148D	0.00341081	0.0268562	0.00082949	0.0457145	0.0857366	0.0729868
	Related to Fig 4
	Relative p-Akt (S473) expression (relative to Mock +EGF)
		-EGF			+EGF
	Mock	0.00862637	0.051469	0.0180856	1	1	1
	WT	0.00285698	0.00280751	0.00700161	0.00253312	0.0205285	0.0142911
	ΔmiR-UL36/ 112/148D	0.00102666	0.00801513	0.00098387	0.0714601	0.0430764	0.0252356
	Related to Fig 4
	p-Akt (T308)/Akt (relative to WT)
	WT	ΔmiR-UL36/ 112/148D
	1	23.9313
	1	12.8143
	1	3.87949
	1	10.278
	Related to Fig 4
	p-Akt (S473)/Akt (relative to WT)
	WT	ΔmiR-UL36/ 112/148D
	1	1.58901
	1	1.32513
	1	1.16037
	Related to Fig 5
	Relative p-FOXO3a expression (relative to Mock +EGF)
		-EGF			+EGF
	Mock	0.0614146	0.0252583	0.158634	1	1	1
	WT	0.0210169	0.00962136	0.00799367	0.166999	0.098677	0.0192742
	ΔmiR-UL36/ 112/148D	0.012106	0.00685048	0.00529056	0.455299	0.238169	0.245331
	Related to Fig 5
	Relative p-PRAS40 expression (relative to Mock +EGF)
		-EGF			+EGF
	Mock	0.0137473	0.0069484	0.00346891	1	1	1
	WT	0.0524739	0.00205676	0.012919	0.122246	0.166199	0.229037
	ΔmiR-UL36/ 112/148D	0.0164445	0.00893332	0.00596271	0.421696	0.484956	0.760598
	Related to Fig 5
	Relative p-mTOR expression (relative to Mock +EGF)
		-EGF			+EGF
	Mock	0.664549	0.133129	0.426488	1	1	1
	WT	2.02693	0.364644	1.32041	2.07289	0.362967	1.35212
	ΔmiR-UL36/ 112/148D	2.00154	0.514045	1.55713	1.50997	0.986266	1.34368
	Related to Fig 5
	Relative p-CREB expression (relative to Mock +EGF)
		-EGF			+EGF
	Mock	0.300311	0.0409832	0.11728	1	1	1
	WT	0.248787	0.0765358	0.384297	0.269396	0.189586	0.490531
	ΔmiR-UL36/ 112/148D	0.128253	0.0345416	0.421134	0.28519	0.22826	0.498744
	Related to Fig S5
	Relative p-P70S6K expression (relative to Mock +EGF)
		-EGF			+EGF
	Mock	0.0244357	0.00422149	0.00130885	1	1	1
	WT	0.487397	0.351114	0.110424	0.23311	0.332889	0.377506
	ΔmiR-UL36/ 112/148D	0.25729	0.192597	0.144616	0.342427	0.204489	0.420924
	Related to Fig 8
	Relative p-Akt (T308) from CD34+ HPCs (relative to Mock)
	Mock	WT/cel-miR-67	ΔmiR-UL36/112/148D/ cel-miR-67	ΔmiR-UL36/112/148D/ Akt sh react
	1	0.545653	1.51874	0.929252
	1	0.696226	1.49495	0.482726
	1	0.394425	0.99701	0.745394
	1	0.0843657
	Related to Fig 8
	Relative total Akt from CD34+ HPCs (relative to Mock)
	Mock	WT/cel-miR-67	ΔmiR-UL36/112/148D/ cel-miR-67	ΔmiR-UL36/112/148D/ Akt sh react
	1	1.34262	2.50577	1.69183
	1	1.454	2.0382	0.738717
	1	1.36896	2.90797	1.33264
	1	1.4518	5.34743	2.05045
	Related to Fig S8
	Relative p-Akt (S473) from human monocytes (relative to Mock)
	Mock	EGF	HCMV	siNeg	siNeg+EGF	siNeg+HCMV	miR UL36+112+148D	miR UL36+112+148D +EGF	miR UL36+112+148D+HCMV	siAkt	siAkt+EGF	siAkt+HCMV
	1	0.91	2.76	0.65	0.71	0.73	0.82	0.78	1.5	0.59	0.67	1.81
	1	2.09	2.26	0.69	1.95	3.79	1.21	0.36	1.82	0.94	1.61	0.65
	Related to Fig S8
	Relative p-Akt (T308) from human monocytes (relative to Mock)
	Mock	EGF	HCMV	siNeg	siNeg+EGF	siNeg+HCMV	miR UL36+112+148D	miR UL36+112+148D +EGF	miR UL36+112+148D+HCMV	siAkt	siAkt+EGF	siAkt+HCMV
	1	0.91	3.85	0.82	2.01	3.02	1.07	0.8	1.22	1.12	1.42	3.02
	1	1.02	1.17	0.61	0.83	1.18	0.97	1.05	1.24	1.59	1.69	1.78
